# Supplementary material for: Chaperone Copolymer Assisted G-Quadruplex-Based Signal Amplification Assay for Highly Sensitive Detection of VEGF
Source: Biosensors (Basel). 2022 Apr 20;12(5):262. doi: 10.3390/bios12050262 (PMC9138322; doi:10.3390/bios12050262)
Supplement: Supplementary file 1 [file biosensors-12-00262-s001.zip]

Archive with 1 entries (1 files):
- biosensors-1685613-supplementary.pdf
